# Supplementary material for: Detecting Parkinson’s Disease through Gait Measures Using Machine Learning
Source: Diagnostics (Basel). 2022 Oct 3;12(10):2404. doi: 10.3390/diagnostics12102404 (PMC9600300; doi:10.3390/diagnostics12102404)
Supplement: Supplementary file 1 [file diagnostics-12-02404-s001.zip]

Archive with 1 entries (1 files):
- diagnostics-1847584-supplementary.pdf
